# Supplementary material for: Joint effects of sleep behaviors and physical activity on brain structure and cognitive function
Source: Fundam Res. 2025 Apr 29;6(2):1222–9. doi: 10.1016/j.fmre.2025.03.022 (PMC13069847; doi:10.1016/j.fmre.2025.03.022)
Supplement: Supplementary file 1 [file mmc1.xls]

## Sheet: Table S1
Table S1. Information of included variables in the analysis.
Category	Subcategory	Field ID	Description	Type	Notes
Sociodemographics	Baseline characteristics	n_21003_2_0	Age when attended assessment center	continuous
		n_31_0_0	Sex	discrete	0 = Female, 1 = Male
		n_189_0_0	Townsend deprivation index at recruitment	continuous
	Ethnicity	n_21000_2_0	Ethnic background	discrete	0 = Non-white, 1 = White
	Education	n_6138_2_0	Qualifications	discrete	1 = None, 2 = Low: CSEs or equivalent, O levels/GCSEs or equivalent, 3 = Medium: A levels/AS levels or equivalent, NVQ or HND or HNC or equivalent, 4 = High: College or University degree, other professional qualifications
Lifestyle and environment	Sleep	n_1160_2_0	Sleep duration	continuous
		n_1180_2_0	Morning/evening person (chronotype)	discrete	0 = Morning (Definitely a 'morning' person/More a 'morning' than 'evening' person), 1 = Evening (More an 'evening' than a 'morning' person/Definitely an 'evening' person)
		n_1200_2_0	Sleeplessness / insomnia	discrete	0 = Never/rarely/Sometimes, 1 = Usually
		n_1210_2_0	Snoring	discrete	0 = No, 1 = Yes
		n_1220_2_0	Daytime dozing / sleeping	discrete	0 = Never/rarely, 1 = Sometimes/Often
	Physical activity	n_874_2_0	Duration of walks	continuous
		n_894_2_0	Duration of moderate activity	continuous
		n_914_2_0	Duration of vigorous activity	continuous
		n_864_2_0	Number of days/week walked 10+ minutes	continuous
		n_884_2_0	Number of days/week of moderate physical activity 10+ minutes	continuous
		n_904_2_0	Number of days/week of vigorous physical activity 10+ minutes	continuous
		Self-generated	Summed MET minutes per week for all activity	continuous	Generated by 874, 894, 914, 864, 884 and 904
		Self-generated	IPAQ activity group	discrete	0 = Low, 1 = Moderate, 2 = High
	Smoking	n_20116_2_0	Smoking status	discrete	0 = Never, 1 = Previous, 2 = Current
	Alcohol	n_1558_2_0	Alcohol intake frequency	discrete	0 = Never/Special occasions only; 1 = One to three times a month/ Once or twice a week; 2 = Three or four times a week/Daily or almost daily
Physical measures	Body size measures	n_21001_2_0	Body mass index (BMI)	continuous
		Self-generated	Waist-hip ratio (WHR)	continuous	Waist circumference/Hip circumference

## Sheet: Table S2
Table S2. Codes used for disease diagnosis and classification in the UKB.
Disease	Category	Field ID	Description
Brain cancer	ICD10	40006	C71.0-C71.9 Malignant neoplasm of brain
Stroke	First occurrences	131360	Date I60 first reported (subarachnoid haemorrhage)
	First occurrences	131362	Date I61 first reported (intracerebral haemorrhage)
	First occurrences	131364	Date I62 first reported (other nontraumatic intracranial haemorrhage)
	First occurrences	131366	Date I63 first reported (cerebral infarction)
	First occurrences	131368	Date I64 first reported (stroke, not specified as haemorrhage or infarction)
Dementia	First occurrences	131036	Date G30 first reported (alzheimer's disease)
	First occurrences	130836	Date F00 first reported (dementia in alzheimer's disease)
	First occurrences	130838	Date F01 first reported (vascular dementia)
	First occurrences	130840	Date F02 first reported (dementia in other diseases classified elsewhere)
	First occurrences	130842	Date F03 first reported (unspecified dementia)
Parkinsonism	First occurrences	131022	Date G20 first reported (parkinson's disease)
	First occurrences	131024	Date G21 first reported (secondary parkinsonism)
	First occurrences	131026	Date G22 first reported (parkinsonism in diseases classified elsewhere)
CNS infection disease	First occurrences	130140	Date A83 first reported (mosquito-borne viral encephalitis)
	First occurrences	130142	Date A84 first reported (tick-borne viral encephalitis)
	First occurrences	130144	Date A85 first reported (other viral encephalitis, not elsewhere classified)
	First occurrences	130146	Date A86 first reported (unspecified viral encephalitis)
	First occurrences	130148	Date A87 first reported (viral meningitis)
	First occurrences	130150	Date A88 first reported (other viral infections of central nervous system, not elsewhere classified)
	First occurrences	130152	Date A89 first reported (unspecified viral infection of central nervous system)
	First occurrences	131000	Date G04 first reported (encephalitis, myelitis and encephalomyelitis)
	First occurrences	131002	Date G05 first reported (encephalitis, myelitis and encephalomyelitis in diseases classified elsewhere)
	First occurrences	131004	Date G06 first reported (intracranial and intraspinal abscess and granuloma)
	First occurrences	131006	Date G07 first reported (intracranial and intraspinal abscess and granuloma in diseases classified elsewhere)
Demyelinating disease	First occurrences	131042	Date G35 first reported (multiple sclerosis)
	First occurrences	131046	Date G37 first reported (other demyelinating diseases of central nervous system)
Hypertension	First occurrences	131286	Date I10 first reported (essential (primary) hypertension)
	First occurrences	131288	Date I11 first reported (hypertensive heart disease)
	First occurrences	131290	Date I12 first reported (hypertensive renal disease)
	First occurrences	131292	Date I13 first reported (hypertensive heart and renal disease)
	First occurrences	131294	Date I15 first reported (secondary hypertension)
Diabetes mellitus	First occurrences	130706	Date E10 first reported (insulin-dependent diabetes mellitus)
	First occurrences	130708	Date E11 first reported (non-insulin-dependent diabetes mellitus)
	First occurrences	130710	Date E12 first reported (malnutrition-related diabetes mellitus)
	First occurrences	130712	Date E13 first reported (other specified diabetes mellitus)
	First occurrences	130714	Date E14 first reported (unspecified diabetes mellitus)
Lipidaemias	First occurrences	130814	Date E78 first reported (disorders of lipoprotein metabolism and other lipidaemias)

## Sheet: Table S3
Table S3. Category of physical activity according to the guidelines of the International Physical Activity Questionnaire.
Category	Description
High level of PA	vigorous-intensity activity on at least three days per week, accumulating at least 1500 MET-minutes/week
	OR seven or more days of any combination of walking, moderate or vigorous-intensity activities accumulating at least 3000 MET-minutes/week
Moderate level of PA	three or more days per week with vigorous activity lasting at least 20 minutes per day
	OR five or more days per week of moderate-intensity activity and/or walking at least 30 minutes per day
	OR five or more days per week of any combination of walking, moderate-intensity, or vigorous intensity activities achieving a minimum of 600 MET-minutes
Low level of PA	no reported activity
	OR activity insufficient to meet criteria for moderate activity

## Sheet: Table S4
Table S4. Information of image index used in the analysis.
Brain image index	Field ID	Description	Type
Grey-White matter volume	n_25009_2_0	Volume of brain, grey+white matter (normalised for head size)	continuous
Grey matter volume	n_25005_2_0	Volume of grey matter (normalised for head size)	continuous
Peri-Corti grey matter volume	n_25001_2_0	Volume of peripheral cortical grey matter (normalised for head size)	continuous
WMH volume	n_25781_2_0	Total volume of white matter hyperintensities (from T1 and T2_FLAIR images)	continuous
PWMH volume	n_24485_2_0	Total volume of peri-ventricular white matter hyperintensities	continuous
DWMH volume	n_24486_2_0	Total volume of deep white matter hyperintensities	continuous

## Sheet: Table S5
Table S5. Information of cognition index used in the analysis.
Brain image index	Field ID	Description	Type
Matrix pattern completion	n_6373_2_0	Number of puzzles correctly solved	continuous
Tower rearranging	n_21004_2_0	Number of puzzles correct	continuous
Symbol digit attempted	n_23323_2_0	Number of symbol digit matches attempted	continuous
Symbol digit correctly	n_23324_2_0	Number of symbol digit matches made correctly	continuous

## Sheet: Table S6
Table S6. Associations between sleep pattern, physical activity, brain MRI indices, age and sex.
Variable	Age	Sex	Age × Sex
Sleep score	-0.002 (0.003)	-0.121 (<0.001)	-0.002 (0.204)
Sleep duration	0.012 (<0.001)	0.113 (<0.001)	0.018 (<0.001)
Chronotype a	-0.014 (<0.001)	0.045 (0.028)	-0.003 (0.225)
Insomnia a	0.005 (<0.001)	-0.357 (<0.001)	0.025 (<0.001)
Snoring a	-0.013 (<0.001)	0.676 (<0.001)	-0.006 (0.038)
Narcolepsy a	0.041 (<0.001)	0.319 (<0.001)	0.005 (0.123)
Summed MET minutes	0.002 (0.001)	0.014 (0.154)	-0.005 (<0.001)
Grey-White matter volume b	-0.076 (<0.001)	-0.337 (<0.001)	0.010 (<0.001)
Grey matter volume b	-0.080 (<0.001)	-0.661 (<0.001)	0.010 (<0.001)
Peri-Corti grey matter volume b	-0.080 (<0.001)	-0.579 (<0.001)	0.012 (<0.001)
WMH volume b, c	0.067 (<0.001)	0.211 (<0.001)	-0.011 (<0.001)
PWMH volume b, c	0.068 (<0.001)	0.243 (<0.001)	-0.010 (<0.001)
DWMH volume b, c	0.047 (<0.001)	0.034 (0.002)	-0.010 (<0.001)
Matrix pattern	-0.008 (<0.001)	0.039 (<0.001)	-0.0001 (0.874)
Tower rearranging	-0.010 (<0.001)	0.044 (<0.001)	0.001 (0.137)
Symbol digit attempted	-0.015 (<0.001)	-0.030 (<0.001)	0.0002 (0.700)
Symbol digit correctly	-0.016 (<0.001)	-0.029 (<0.001)	0.0004 (0.305)
β (p-values) are reported except a logistic regression. Female coded as 0. b Volumetric data is centered. c Log-transformed. Abbreviations: MET, metabolic equivalent; Peri-Corti grey matter volume, Peripheral cortical grey matter volume; WMH, white matter hyperintensity; PWMH, peri-ventricular white matter hyperintensities; DWMH, deep white matter hyperintensities.

## Sheet: Table S7
Table S7. Correlations between study variables.
	Sleep group	Sleep duration	Chronotype	Insomnia	Snoring	Narcolepsy	IPAQ group	Grey-White matter volume a	Grey matter volume a	Peri-Corti grey volume a	WMH volume a b	PWMH volume a b	DWMH volume a b	Matrix pattern	Tower rearranging	Symbol digit attempted	Symbol digit correctly
Sleep group	1
Sleep duration	0.474***	1
Chronotype	0.382***	0.014	1
Insomnia	0.478***	0.186***	-0.001	1
Snoring	0.399***	0.003	0.033***	-0.030***	1
Narcolepsy	0.401***	0.046***	-0.008	0.065***	0.067***	1
IPAQ group	-0.062***	-0.011	-0.070***	-0.029***	-0.040***	-0.021***	1
Grey-White matter volume a	-0.013	-0.003	0.017	0.013	0.007	-0.081***	0.016	1
Grey matter volume a	-0.029***	-0.008	0.019	0.023***	-0.025***	-0.102***	0.012	0.850***	1
Peri-Corti grey volume a	-0.023**	-0.009	0.020*	0.018	-0.009	-0.095***	0.004	0.823***	0.956***	1
WMH volume a, b	0.048***	0.028***	-0.012	0.009	0.02	0.088***	-0.004	-0.360***	-0.448***	-0.475***	1
PWMH volume a, b	0.047***	0.027***	-0.01	0.007	0.017	0.089***	-0.005	-0.383***	-0.470***	-0.499***	0.990***	1
DWMH volume a, b	0.038***	0.023***	-0.008	0.011	0.017	0.066***	-0.007	-0.194***	-0.272***	-0.284***	0.824***	0.749***	1
Matrix pattern	-0.022*	-0.075***	0.054***	-0.016	0.022	-0.057***	-0.049***	0.135***	0.133***	0.134***	-0.151***	-0.148***	-0.125***	1
Tower rearranging	-0.007	-0.036***	0.034***	0.009	0.025**	-0.059***	-0.025**	0.122***	0.122***	0.125***	-0.118***	-0.127***	-0.097***	0.335***	1
Symbol digit attempted	-0.038***	-0.056***	0.016	-0.008	0.015	-0.096***	-0.011	0.311***	0.315***	0.307***	-0.280***	-0.286***	-0.199***	0.358***	0.355***	1
Symbol digit correctly	-0.039***	-0.060***	0.018	-0.01	0.015	-0.091***	-0.012	0.293***	0.298***	0.290***	-0.268***	-0.273***	-0.192***	0.358***	0.344***	0.968***	1
Pearson’s r is reported.*, p<0.1; **, p<0.05; ***, p<0.01 a Volumetric data is centered. b Log-transformed. Abbreviations: IPAQ, International Physical Activity Questionnaire; Peri-Corti grey volume, Peripheral cortical grey matter volume; WMH, white matter hyperintensity; PWMH, peri-ventricular white matter hyperintensities; DWMH, deep white matter hyperintensities.

## Sheet: Table S8
Table S8. Independent associations between sleep behaviors and physical activity on brain MRI parameters.
		Grey-White matter volume a		Grey matter volume a		Peri-Corti grey matter volume a		WMH volume a, b		PWMH volume a, b		DWMH volume a, b
		33 301		33 298		33 299		32 236		35 018		34 977
		β (95%CI)	PFDR	β (95%CI)	PFDR	β (95%CI)	PFDR	β (95%CI)	PFDR	β (95%CI)	PFDR	β (95%CI)	PFDR
Sleep duration
Short	Single	0.016 (-0.005,0.036)	0.32226	0.007 (-0.012,0.026)	0.558816	-0.005 (-0.024,0.014)	0.6005	0.017 (-0.005,0.039)	0.32226	0.013 (-0.008,0.034)	0.32226	0.015 (-0.008,0.038)	0.32226
Long		-0.052 (-0.086,-0.018)	0.003096	-0.061 (-0.092,-0.030)	0.00066	-0.059 (-0.090,-0.027)	0.00087	0.057 (0.021,0.093)	0.00303	0.059 (0.025,0.093)	0.00146	0.021 (-0.016,0.059)	0.26585
R2		0.365		0.472		0.442		0.296		0.307		0.156
Short	Simultaneous	0.01 (-0.012,0.031)	0.458424	0.001 (-0.019,0.020)	0.92749	-0.009 (-0.029,0.011)	0.458424	0.016 (-0.007,0.039)	0.40034	0.014 (-0.007,0.036)	0.40034	0.016 (-0.008,0.040)	0.40034
Long		-0.051 (-0.085,-0.017)	0.00366	-0.061 (-0.092,-0.030)	0.0006	-0.059 (-0.091,-0.027)	0.00081	0.056 (0.019,0.092)	0.00366	0.057 (0.023,0.092)	0.00208	0.02 (-0.018,0.058)	0.30264
R2		0.365		0.472		0.443		0.296		0.307		0.156
Sleep pattern
Healthy		reference		reference		reference		reference		reference		reference
Intermediate		0.019 (0.001,0.037)	0.08052	0.02 (0.004,0.036)	0.08052	0.017 (0.001,0.034)	0.08052	0.013 (-0.006,0.032)	0.224136	0.013 (-0.005,0.031)	0.224136	0.007 (-0.013,0.027)	0.48258
Poor		0.011 (-0.029,0.052)	0.845568	0.001 (-0.036,0.039)	0.94019	-0.007 (-0.046,0.031)	0.845568	0.074 (0.030,0.118)	0.00582	0.061 (0.020,0.103)	0.01182	0.054 (0.008,0.100)	0.0422
R2		0.364		0.472		0.442		0.296		0.307		0.156
IPAQ group
Moderate		reference		reference		reference		reference		reference		reference
Low		0.002 (-0.027,0.031)	0.93394	-0.017 (-0.044,0.009)	0.93394	-0.009 (-0.036,0.018)	0.93394	-0.001 (-0.033,0.030)	0.93394	0.007 (-0.023,0.037)	0.93394	-0.01 (-0.043,0.023)	0.93394
High		0.012 (-0.006,0.030)	0.293325	0.003 (-0.014,0.019)	0.76601	-0.009 (-0.026,0.008)	0.367356	0.029 (0.009,0.048)	0.01143	0.029 (0.010,0.047)	0.01143	0.024 (0.003,0.044)	0.04856
R2		0.364		0.472		0.442		0.296		0.307		0.156
Betas (β) and PFDR are reported from regression models where sleep behaviors and physical activity are regressed onto MRI measures, adjusting for age, sex, age×sex, ethnicity, education level, Townsend deprivation index, smoking status, alcohol frequency, body mass index, waist-hip ratio, hypertension, diabetes and lipidaemias. a Volumetric data is centered. b Log-transformed. Single and Simultan…

## Sheet: Table 9
Table S9. Joint associations of sleep behaviors and physical activity groups with brain MRI parameters.
		Grey-White matter volume a		Grey matter volume a		Peri-Corti grey matter volume a		WMH volume a, b		PWMH volume a, b		DWMH volume a, b
		33 301		33 298		33 299		32 236		35 018		34 977
		β (95%CI)	PFDR	β (95%CI)	PFDR	β (95%CI)	PFDR	β (95%CI)	PFDR	β (95%CI)	PFDR	β (95%CI)	PFDR
IPAQ group	Sleep duration
High	Normal	0.004 (-0.018,0.025)	0.74781	-0.008 (-0.028,0.012)	0.53244	-0.021 (-0.042, -0.001)	0.05961	0.043 (0.020,0.067)	0.00162	0.039 (0.017,0.061)	0.00174	0.039 (0.014,0.063)	0.0042
Moderate	Normal	reference		reference		reference		reference		reference		reference
Low	Normal	0.003 (-0.033,0.039)	0.86801	-0.007 (-0.040,0.026)	0.86801	0.003 (-0.031,0.037)	0.86801	-0.018 (-0.057,0.021)	0.86801	-0.007 (-0.044,0.030)	0.86801	-0.037 (-0.078,0.004)	0.44766
High	Short	0.032 (0.001,0.063)	0.0923	0.014 (-0.015,0.042)	0.416304	-0.007 (-0.036,0.022)	0.62911	0.037 (0.003,0.070)	0.0918	0.035 (0.004,0.067)	0.0918	0.027 (-0.008,0.062)	0.191865
Moderate	Short	0.006 (-0.025,0.036)	0.868092	0.000 (-0.028,0.028)	0.99357	-0.014 (-0.043,0.015)	0.501675	0.030 (-0.003,0.063)	0.44628	0.021 (-0.011,0.052)	0.501675	0.019 (-0.016,0.053)	0.501675
Low	Short	0.013 (-0.039,0.066)	0.61843	-0.029 (-0.076,0.019)	0.289248	-0.041 (-0.090,0.008)	0.200505	0.043 (-0.013,0.100)	0.200505	0.043 (-0.011,0.097)	0.200505	0.063 (0.003,0.122)	0.200505
High	Long	-0.020 (-0.072,0.033)	0.561252	-0.020 (-0.068,0.029)	0.561252	-0.028 (-0.077,0.022)	0.54472	0.040 (-0.016,0.097)	0.48543	0.053 (-0.000,0.106)	0.3114	-0.013 (-0.071,0.046)	0.67312
Moderate	Long	-0.069 (-0.118, -0.019)	0.008484	-0.088 (-0.134, -0.043)	0.00042	-0.091 (-0.137, -0.044)	0.00042	0.085 (0.031,0.138)	0.002865	0.081 (0.030,0.131)	0.002865	0.064 (0.008,0.120)	0.02508
Low	Long	-0.081 (-0.168,0.006)	0.08214	-0.125 (-0.205, -0.046)	0.01164	-0.109 (-0.190, -0.027)	0.013455	0.131 (0.038,0.224)	0.013455	0.121 (0.032,0.209)	0.013455	0.071 (-0.027,0.170)	0.15336
IPAQ group	Sleep pattern
High	Healthy	0.009 (-0.016,0.034)	0.48204	-0.011 (-0.034,0.012)	0.429576	-0.025 (-0.048, -0.001)	0.08362	0.034 (0.007,0.061)	0.04377	0.033 (0.008,0.059)	0.04377	0.025 (-0.003,0.053)	0.12324
Moderate	Healthy	reference		reference		reference		reference		reference		reference
Low	Healthy	0.006 (-0.039,0.050)	0.80704	-0.011 (-0.052,0.030)	0.80704	0.007 (-0.035,0.049)	0.80704	-0.027 (-0.075,0.021)	0.80704	-0.019 (-0.065,0.028)	0.80704	-0.024 (-0.075,0.027)	0.80704
High	Intermediate	0.035 (0.007,0.062)	0.02532	0.027 (0.002,0.051)	0.042876	0.014 (-0.012,0.039)	0.29828	0.044 (0.015,0.073)	0.0099	0.042 (0.015,0.070)	0.0099	0.034 (0.004,0.065)	0.042876
Moderate	Intermediate	0.019 (-0.008,0.045)	0.631305	0.010 (-0.014,0.034)	0.631305	0.006 (-0.018,0.031)	0.744888	0.012 (-0.016,0.040)	0.631305	0.011 (-0.016,0.038)	0.631305	0.004 (-0.025,0.034)	0.77947
Low	Intermediate	0.005 (-0.035,0.046)	0.79801	-0.012 (-0.049,0.025)	0.77655	-0.016 (-0.054,0.022)	0.77655	0.022 (-0.022,0.066)	0.77655	0.036 (-0.006, 0.077)	0.55524	0.006 (-0.040,0.052)	0.79801
High	Poor	0.021 (-0.048,0.089)	0.664416	0.026 (-0.036,0.088)	0.625905	0.006 (-0.058,0.070)	0.86398	0.058 (-0.016,0.131)	0.37914	0.054 (-0.015,0.124)	0.37914	0.042 (-0.035,0.120)	0.56258
Moderate	Poor	-0.007 (-0.066,0.052)	0.82507	-0.018 (-0.072,0.036)	0.61008	-0.031 (-0.087,0.024)	0.4038	0.095 (0.032,0.159)	0.0123	0.088 (0.028,0.148)	0.0123	0.083 (0.016,0.149)	0.02904
Low	Poor	0.068 (-0.027,0.164)	0.32098	-0.033 (-0.120,0.054)	0.4824	-0.032 (-0.122,0.057)	0.4824	0.120 (0.018,0.222)	0.12762	0.080 (-0.018,0.177)	0.32098	0.049 (-0.058,0.157)	0.4824
Betas (β) and PFDR are reported from regression models where sleep behaviors and physical activity are regressed onto MRI measures, adjusting for age, sex, age×sex, ethnicity, education level, Townsend deprivation index, smoking status, alcohol frequency, body mass index, waist-hip ratio, hypertension, diabetes and lipidaemias. a Volumetric data is centered. b Log-transformed. Bold text denotes F…

## Sheet: Table S10
Table S10. Associations of sleep behaviors with brain MRI parameters stratified by PA levels.
		Grey-White matter volume a				Grey matter volume a				Peri-Corti grey matter volume a				WMH volume a, b				PWMH volume a, b				DWMH volume a, b
		N	β (95%CI)	PFDR	Pinteraction	N	β (95%CI)	PFDR	Pinteraction	N	β (95%CI)	PFDR	Pinteraction	N	β (95%CI)	PFDR	Pinteraction	N	β (95%CI)	PFDR	Pinteraction	N	β (95%CI)	PFDR	Pinteraction
IPAQ group	Sleep duration
Low	Normal	3629	reference			3629	reference			3628	reference			3501	reference			3755	reference			3748	reference
	Short		-0.0005 (-0.061,0.060)	0.98795	0.89		-0.032 (-0.089,0.024)	0.31668	0.488		-0.053 (-0.111,0.005)	0.16442	0.346		0.058 (-0.007,0.124)	0.16442	0.392		0.045 (-0.018,0.108)	0.23691	0.393		0.092 (0.023,0.161)	0.05526	0.035
	Long		-0.075 (-0.168,0.018)	0.1142	0.773		-0.107 (-0.194, -0.020)	0.03124	0.535		-0.096 (-0.184, -0.008)	0.050145	0.674		0.145 (0.044,0.246)	0.02856	0.257		0.122 (0.026,0.218)	0.03124	0.379		0.105 (-0.001,0.210)	0.061392	0.453
Moderate	Normal	15 055	reference			15 053	reference			15 053	reference			14 578	reference			15 843	reference			15 827	reference
	Short		0.007 (-0.024,0.038)	0.782004			0.002 (-0.026,0.030)	0.91487			-0.013 (-0.042,0.016)	0.575175			0.029 (-0.003,0.062)	0.4776			0.021 (-0.010,0.052)	0.55755			0.018 (-0.016,0.052)	0.575175
	Long		-0.069 (-0.119, -0.019)	0.008496			-0.088 (-0.134, -0.043)	<1.0E-06			-0.092 (-0.139, -0.045)	0.00045			0.087 (0.034,0.141)	0.00219			0.085 (0.034,0.135)	0.00219			0.068 (0.013,0.123)	0.01522
High	Normal	14 617	reference			14 616	reference			14 618	reference			14 157	reference			15 420	reference			15 402	reference
	Short		0.029 (-0.002,0.060)	0.36315	0.312		0.022 (-0.006,0.050)	0.36315	0.294		0.015 (-0.014,0.044)	0.63302	0.171		-0.006 (-0.039,0.027)	0.81762	0.123		-0.004 (-0.035,0.028)	0.81762	0.28		-0.010 (-0.046,0.026)	0.81762	0.228
	Long		-0.023 (-0.076,0.030)	0.89096	0.22		-0.013 (-0.061,0.035)	0.89096	0.024		-0.007 (-0.057,0.042)	0.89096	0.015		-0.004 (-0.061,0.053)	0.89096	0.027		0.012 (-0.042,0.065)	0.89096	0.074		-0.054 (-0.113,0.006)	0.47652	0.005
IPAQ group	Sleep pattern
Low	Healthy	3629	reference			3629	reference			3628	reference			3501	reference			3755	reference			3748	reference
	Intermediate		0.003 (-0.052,0.059)	0.9413	0.541		0.002 (-0.050,0.054)	0.9413	0.701		-0.017 (-0.070,0.036)	0.80214	0.312		0.044 (-0.016,0.104)	0.44979	0.26		0.048 (-0.010,0.106)	0.44979	0.173		0.024 (-0.040,0.087)	0.80214	0.452
	Poor		0.066 (-0.038,0.171)	0.4276	0.247		-0.023 (-0.120,0.075)	0.64991	0.954		-0.033 (-0.132,0.067)	0.623388	0.886		0.135 (0.022,0.248)	0.11472	0.42		0.082 (-0.026,0.190)	0.4116	0.866		0.056 (-0.062,0.174)	0.532155	0.894
Moderate	Healthy	15 055	reference			15 053	reference			15 053	reference			14 578	reference			15 843	reference			15 827	reference
	Intermediate		0.021 (-0.006,0.047)	0.49812			0.012 (-0.012,0.036)	0.49812			0.008 (-0.017,0.032)	0.62451			0.014 (-0.014,0.042)	0.49812			0.015 (-0.012,0.042)	0.49812			0.007 (-0.022,0.037)	0.62451
	Poor		-0.003 (-0.062,0.057)	0.92915			-0.014 (-0.068,0.040)	0.731952			-0.028 (-0.084,0.027)	0.47364			0.101 (0.038,0.165)	0.00555			0.096 (0.036,0.156)	0.00555			0.090 (0.025,0.156)	0.01392
High	Healthy	14 617	reference			14 616	reference			14 618	reference			14 157	reference			15 420	reference			15 402	reference
	Intermediate		0.024 (-0.003,0.051)	0.15418	0.712		0.036 (0.011,0.060)	0.01398	0.113		0.036 (0.011,0.061)	0.01398	0.075		0.009 (-0.020,0.037)	0.64084	0.936		0.007 (-0.020,0.034)	0.64084	0.903		0.007 (-0.023,0.038)	0.64084	0.822
	Poor		0.008 (-0.060,0.076)	0.81304	0.691		0.033 (-0.029,0.095)	0.81304	0.191		0.027 (-0.037,0.090)	0.81304	0.154		0.022 (-0.051,0.095)	0.81304	0.147		0.019 (-0.051,0.088)	0.81304	0.152		0.015 (-0.063,0.093)	0.81304	0.206
Betas (β) and PFDR are reported from regression models where sleep behaviors are regressed onto brain MRI measures stratified by PA levels, adjusting for age, sex, age×sex, ethnicity, education level, Townsend deprivation index, smoking status, alcohol frequency, body mass index, waist-hip ratio, hypertension, diabetes and lipidaemias. a Volumetric data is centered. b Log-transformed. Bold text d…

[truncated: 15 more sheets: Table S11, Table S12, Table S13, Table S14, Table S15, Table S16, Table S17, Table S18, Table S19, Table S20, Table S21, Table S22, Table S23, Table S24, Table S25]
